# Supplementary material for: Stimulation of Peanut Seedling Development and Growth by Zero-Valent Iron Nanoparticles at Low Concentrations
Source: PLoS One. 2015 Apr 22;10(4):e0122884. doi: 10.1371/journal.pone.0122884 (PMC4406551; doi:10.1371/journal.pone.0122884)
Supplement: S1 Table — (XLS) [file pone.0122884.s001.xls]

## Sheet: Sheet1
													TGA:Time	CK	EDTA-Fe	NZVI-40
Treatments	weight of the peanut plants(g)	length of stem(cm)	Length of seedling(cm)	Sum of Length(cm)	Projected Area(cm2)	Surface Area(cm2)	Average Diameter(mm)	Length Per Volume(cm/m3)	Root Volume(cm3)	Number of Tips	Number of Forks	Number of Crossings	sec	mg	mg	mg
CK-1	3.9762	3	1.1	54.0437	5.1586	16.2062	0.9545	54.0437	0.387	95	234	19	0	13.9635	10.1752	10.9147
CK-2	3.7822	3.5	0.55	53.3074	5.401	16.9679	1.0132	53.3074	0.43	96	232	28	1	13.9624	10.1739	10.9132
CK-3	3.9306	3	1.22	55.9669	5.5179	17.3349	0.9859	55.9669	0.427	100	241	31	2	13.9612	10.1725	10.9117
NZVI10-1	4.3273	2.5	1.29	135.263	17.9987	56.5444	0.9729	185.008	1.375	510	1274	93	3	13.9599	10.1712	10.9102
NZVI10-2	4.219	3.9	1.1	228.943	19.2874	60.5931	0.995	193.848	1.507	569	1301	231	4	13.9586	10.1697	10.9086
NZVI10-3	3.7777	4	0.95	152.221	15.6969	49.3132	0.9677	162.209	1.193	416	1159	127	5	13.9573	10.1683	10.907
NZVI20-1	4.2779	3	1.2	185.008	14.5193	45.6138	1.3467	135.263	1.224	297	621	198	6	13.956	10.1668	10.9053
NZVI20-2	4.4084	4.3	1.09	193.848	25.2684	79.3831	0.9517	228.943	2.19	799	1728	216	7	13.9546	10.1653	10.9036
NZVI20-3	4.6912	4.4	1.45	162.209	17.2326	54.1379	0.9521	152.221	1.532	380	1118	146	8	13.9532	10.1637	10.9018
NZVI40-1	4.5252	7.5	1.6	223.646	22.9425	72.0761	1.0734	223.646	1.848	697	1550	159	9	13.9517	10.1621	10.9
NZVI40-2	4.4924	7.8	1.85	216.973	23.2323	72.9863	1.1037	216.973	1.954	849	1845	225	10	13.9502	10.1604	10.8981
NZVI40-3	5.0884	7	1.67	211.196	20.7753	65.2676	1.1321	211.196	1.605	800	1590	219	11	13.9486	10.1587	10.8962
NZVI80-1	4.4608	8.5	1.65	190.673	25.6787	80.6719	1.0258	190.673	2.716	596	1623	175	12	13.9471	10.157	10.8942
NZVI80-2	4.4784	8	1.5	220.56	20.9901	65.9425	1.0707	220.56	1.569	656	1576	218	13	13.9454	10.1552	10.8922
NZVI80-3	3.9524	7.5	1.5	268.553	25.5685	80.3259	0.9837	268.553	1.912	983	2161	295	14	13.9438	10.1534	10.8901
NZVI160-1	4.856	3	1.33	159.767	15.567	48.9052	0.9744	159.767	1.191	488	1126	152	15	13.9421	10.1515	10.888
NZVI160-2	3.7301	3.5	1.45	164.44	15.5311	48.7923	0.9445	164.44	1.152	579	1042	164	16	13.9403	10.1496	10.8859
NZVI160-3	4.4007	2	1.08	176.971	17.363	54.5474	0.9811	176.971	1.338	406	921	124	17	13.9385	10.1476	10.8836
NZVI320-1	1.823	3.5	1.32	8.6559	1.2488	3.9232	1.4427	8.6559	0.142	18	52	3	18	13.9367	10.1456	10.8814
NZVI320-2	1.831	3.5	1.17	6.8707	0.4932	1.5495	0.7179	6.8707	0.028	2	14	6	19	13.9348	10.1435	10.879
NZVI320-3	2.1061	3	1.27	20.4643	1.5151	4.7598	0.7404	20.4643	0.088	35	94	8	20	13.9329	10.1414	10.8767
EDTA-Fe-1	4.029	4.5	1	175.125	18.3102	57.5232	1.0455	175.125	1.504	260	922	120	21	13.9309	10.1393	10.8742
EDTA-Fe-2	4.5773	5.5	1.1	221.012	22.8506	71.7874	1.0339	221.012	1.856	669	1481	218	22	13.9289	10.1371	10.8717
EDTA-Fe-3	2.0247	4.5	0.76	152.476	11.9754	37.6219	0.7854	152.476	0.739	468	740	95	23	13.9268	10.1348	10.8692
													24	13.9247	10.1325	10.8666
													25	13.9225	10.1302	10.8639
													26	13.9203	10.1278	10.8612
													27	13.9181	10.1254	10.8585
													28	13.9158	10.1229	10.8557
													29	13.9134	10.1203	10.8528
													30	13.9111	10.1177	10.8498
													31	13.9086	10.1151	10.8468
													32	13.9061	10.1124	10.8438
													33	13.9036	10.1097	10.8407
													34	13.901	10.1069	10.8375
													35	13.8983	10.104	10.8343
													36	13.8957	10.1011	10.831
													37	13.8929	10.0982	10.8276
													38	13.8901	10.0952	10.8242
													39	13.8873	10.0921	10.8207
													40	13.8844	10.089	10.8172
													41	13.8814	10.0858	10.8136
													42	13.8784	10.0826	10.8099
													43	13.8753	10.0793	10.8062
													44	13.8722	10.076	10.8024
													45	13.869	10.0726	10.7985
													46	13.8658	10.0692	10.7946
													47	13.8625	10.0657	10.7906
													48	13.8592	10.0621	10.7866
													49	13.8558	10.0585	10.7824
													50	13.8523	10.0548	10.7782
													51	13.8488	10.0511	10.774
													52	13.8452	10.0473	10.7697
													53	13.8416	10.0435	10.7653
													54	13.838	10.0396	10.7609
													55	13.8343	10.0357	10.7564
													56	13.8305	10.0318	10.7519
													57	13.8267	10.0278	10.7473
													58	13.8229	10.0238	10.7427
													59	13.819	10.0197	10.738
													60	13.815	10.0155	10.7333
													61	13.8111	10.0114	10.7285
													62	13.807	10.0072	10.7237
													63	13.803	10.0029	10.7188
													64	13.7988	9.99861	10.7139
													65	13.7947	9.99427	10.7089
													66	13.7905	9.98988	10.7039
													67	13.7862	9.98545	10.6988
													68	13.7819	9.98098	10.6936
													69	13.7775	9.97647	10.6885
													70	13.7731	9.97191	10.6832
													71	13.7687	9.96732	10.6779
													72	13.7642	9.96268	10.6726
													73	13.7597	9.958	10.6672
													74	13.7551	9.95327	10.6618
													75	13.7504	9.94851	10.6563
													76	13.7458	9.9437	10.6507
													77	13.741	9.93886	10.6451
													78	13.7363	9.93397	10.6395
													79	13.7315	9.92904	10.6338
													80	13.7266	9.92407	10.6281
													81	13.7217	9.91906	10.6223
													82	13.7167	9.91401	10.6164
													83	13.7117	9.90892	10.6106
													84	13.7067	9.90379	10.6046
													85	13.7016	9.89863	10.5987
													86	13.6965	9.89342	10.5926
													87	13.6913	9.88817	10.5866
													88	13.6861	9.88289	10.5804
													89	13.6808	9.87756	10.5743
													90	13.6755	9.8722	10.5681
													91	13.6701	9.8668	10.5618
													92	13.6647	9.86137	10.5555
													93	13.6593	9.85589	10.5491
													94	13.6538	9.85038	10.5427
													95	13.6483	9.84483	10.5363
													96	13.6427	9.83925	10.5298
													97	13.637	9.83363	10.5233
													98	13.6314	9.82797	10.5167
													99	13.6257	9.82227	10.5101
													100	13.6199	9.81655	10.5034
													101	13.6141	9.81078	10.4967
													102	13.6083	9.80499	10.49
													103	13.6024	9.79915	10.4832
													104	13.5965	9.79328	10.4764
													105	13.5905	9.78738	10.4695
													106	13.5845	9.78145	10.4626
													107	13.5784	9.77548	10.4556
													108	13.5723	9.76947	10.4486
													109	13.5662	9.76344	10.4416
													110	13.56	9.75737	10.4345
													111	13.5538	9.75126	10.4273
													112	13.5475	9.74512	10.4202
													113	13.5412	9.73895	10.413
													114	13.5349	9.73275	10.4057
													115	13.5285	9.72651	10.3984
													116	13.5221	9.72024	10.3911
													117	13.5156	9.71394	10.3837
													118	13.5091	9.70761	10.3763
													119	13.5025	9.70124	10.3689
													120	13.4959	9.69484	10.3614
													121	13.4893	9.68842	10.3538
													122	13.4826	9.68195	10.3463
													123	13.4759	9.67546	10.3387
													124	13.4691	9.66894	10.331
													125	13.4623	9.66238	10.3233
													126	13.4555	9.65579	10.3156
													127	13.4486	9.64918	10.3078
													128	13.4416	9.64253	10.3
													129	13.4347	9.63585	10.2922
													130	13.4277	9.62914	10.2843
													131	13.4206	9.6224	10.2764
													132	13.4135	9.61563	10.2684
													133	13.4064	9.60883	10.2604
													134	13.3992	9.602	10.2524
													135	13.392	9.59515	10.2443
													136	13.3848	9.58826	10.2362
													137	13.3775	9.58134	10.2281
													138	13.3701	9.5744	10.2199
													139	13.3628	9.56742	10.2117
													140	13.3553	9.56042	10.2034
													141	13.3479	9.55339	10.1952
													142	13.3404	9.54632	10.1868
													143	13.3329	9.53923	10.1785
													144	13.3253	9.53212	10.1701
													145	13.3177	9.52497	10.1616
													146	13.31	9.5178	10.1532
													147	13.3023	9.5106	10.1447
													148	13.2946	9.50337	10.1361
													149	13.2868	9.49612	10.1276
													150	13.279	9.48884	10.119
													151	13.2712	9.48153	10.1103
													152	13.2633	9.47419	10.1017
													153	13.2554	9.46683	10.0929
													154	13.2474	9.45944	10.0842
													155	13.2394	9.45203	10.0754
													156	13.2314	9.44459	10.0666
													157	13.2233	9.43712	10.0578
													158	13.2152	9.42963	10.0489
													159	13.207	9.42211	10.04
													160	13.1989	9.41457	10.0311
													161	13.1906	9.407	10.0221
													162	13.1824	9.39941	10.0131
													163	13.1741	9.3918	10.004
													164	13.1657	9.38415	9.99496
													165	13.1573	9.37649	9.98586
													166	13.1489	9.3688	9.97673
													167	13.1405	9.36109	9.96756
													168	13.132	9.35335	9.95836
													169	13.1235	9.34559	9.94914
													170	13.1149	9.3378	9.93988
													171	13.1063	9.33	9.93059
													172	13.0977	9.32217	9.92127
													173	13.089	9.31432	9.91192
													174	13.0803	9.30644	9.90254
													175	13.0715	9.29854	9.89313
													176	13.0627	9.29063	9.88369
													177	13.0539	9.28268	9.87422
													178	13.0451	9.27472	9.86472
													179	13.0362	9.26674	9.8552
													180	13.0273	9.25873	9.84564
													181	13.0183	9.25071	9.83606
													182	13.0093	9.24266	9.82645
													183	13.0003	9.2346	9.81681
													184	12.9912	9.22651	9.80714
													185	12.9821	9.21841	9.79745
													186	12.973	9.21028	9.78773
													187	12.9638	9.20214	9.77798
													188	12.9546	9.19397	9.76821
													189	12.9454	9.18579	9.7584
													190	12.9361	9.17759	9.74858
													191	12.9268	9.16937	9.73873
													192	12.9175	9.16114	9.72885
													193	12.9081	9.15288	9.71894
													194	12.8987	9.14461	9.70902
													195	12.8893	9.13632	9.69906
													196	12.8798	9.12802	9.68909
													197	12.8704	9.1197	9.67908
													198	12.8608	9.11136	9.66906
													199	12.8513	9.103	9.65901
													200	12.8417	9.09464	9.64894
													201	12.8321	9.08625	9.63884
													202	12.8224	9.07785	9.62872
													203	12.8127	9.06944	9.61859
													204	12.803	9.06101	9.60842
													205	12.7933	9.05257	9.59824
													206	12.7835	9.04411	9.58804
													207	12.7737	9.03564	9.57781
													208	12.7639	9.02716	9.56757
													209	12.754	9.01866	9.5573
													210	12.7441	9.01015	9.54701
													211	12.7342	9.00163	9.53671
													212	12.7242	8.9931	9.52638
													213	12.7143	8.98456	9.51604
													214	12.7043	8.976	9.50567
													215	12.6942	8.96744	9.49529
													216	12.6842	8.95886	9.48489
													217	12.6741	8.95028	9.47448
													218	12.664	8.94168	9.46405
													219	12.6539	8.93308	9.45359
													220	12.6437	8.92446	9.44313
													221	12.6335	8.91584	9.43265
													222	12.6233	8.90721	9.42215
													223	12.6131	8.89857	9.41164
													224	12.6028	8.88993	9.40111
													225	12.5925	8.88127	9.39057
													226	12.5822	8.87261	9.38001
													227	12.5719	8.86395	9.36944
													228	12.5615	8.85527	9.35886
													229	12.5512	8.8466	9.34826
													230	12.5408	8.83791	9.33765
													231	12.5304	8.82922	9.32704
													232	12.5199	8.82053	9.3164
													233	12.5094	8.81184	9.30576
													234	12.499	8.80313	9.29511
													235	12.4885	8.79443	9.28445
													236	12.4779	8.78572	9.27377
													237	12.4674	8.77701	9.26309
													238	12.4568	8.7683	9.2524
													239	12.4463	8.75959	9.2417
													240	12.4357	8.75087	9.23099
													241	12.4251	8.74216	9.22028
													242	12.4144	8.73344	9.20955
													243	12.4038	8.72472	9.19883
													244	12.3931	8.716	9.18809
													245	12.3824	8.70729	9.17735
													246	12.3717	8.69857	9.1666
													247	12.361	8.68985	9.15585
													248	12.3503	8.68114	9.1451
													249	12.3396	8.67243	9.13434
													250	12.3288	8.66372	9.12358
													251	12.318	8.65502	9.11281
													252	12.3073	8.64631	9.10204
													253	12.2965	8.63761	9.09127
													254	12.2857	8.62892	9.0805
													255	12.2748	8.62023	9.06973
													256	12.264	8.61154	9.05896
													257	12.2532	8.60286	9.04818
													258	12.2423	8.59418	9.03741
													259	12.2315	8.58551	9.02664
													260	12.2206	8.57685	9.01587
													261	12.2097	8.56819	9.0051
													262	12.1989	8.55954	8.99434
													263	12.188	8.5509	8.98358
													264	12.1771	8.54227	8.97282
													265	12.1662	8.53364	8.96206
													266	12.1553	8.52502	8.95131
													267	12.1444	8.51642	8.94056
													268	12.1335	8.50782	8.92982
													269	12.1225	8.49923	8.91909
													270	12.1116	8.49065	8.90836
													271	12.1007	8.48208	8.89763
													272	12.0898	8.47352	8.88692
													273	12.0788	8.46497	8.87621
													274	12.0679	8.45644	8.86552
													275	12.057	8.44791	8.85483
													276	12.046	8.4394	8.84415
													277	12.0351	8.4309	8.83347
													278	12.0241	8.42242	8.82281
													279	12.0132	8.41395	8.81216
													280	12.0023	8.40549	8.80153
													281	11.9913	8.39704	8.7909
													282	11.9804	8.38861	8.78028
													283	11.9695	8.3802	8.76968
													284	11.9586	8.3718	8.75909
													285	11.9477	8.36341	8.74852
													286	11.9367	8.35504	8.73796
													287	11.9258	8.34669	8.72741
													288	11.9149	8.33835	8.71688
													289	11.904	8.33003	8.70636
													290	11.8932	8.32172	8.69586
													291	11.8823	8.31344	8.68538
													292	11.8714	8.30517	8.67491
													293	11.8605	8.29691	8.66446
													294	11.8497	8.28868	8.65403
													295	11.8388	8.28046	8.64361
													296	11.828	8.27227	8.63322
													297	11.8172	8.26409	8.62284
													298	11.8064	8.25593	8.61248
													299	11.7956	8.24779	8.60215
													300	11.7848	8.23968	8.59183
													301	11.774	8.23158	8.58153
													302	11.7632	8.2235	8.57126
													303	11.7525	8.21544	8.56101
													304	11.7417	8.2074	8.55077
													305	11.731	8.19939	8.54057
													306	11.7203	8.19139	8.53038
													307	11.7096	8.18342	8.52022
													308	11.6989	8.17547	8.51008
													309	11.6883	8.16754	8.49996
													310	11.6776	8.15963	8.48987
													311	11.667	8.15174	8.47981
													312	11.6564	8.14388	8.46977
													313	11.6458	8.13604	8.45975
													314	11.6352	8.12822	8.44976
													315	11.6247	8.12043	8.4398
													316	11.6142	8.11266	8.42986
													317	11.6037	8.10491	8.41995
													318	11.5932	8.09719	8.41007
													319	11.5827	8.08949	8.40021
													320	11.5723	8.08181	8.39039
													321	11.5618	8.07416	8.38059
													322	11.5514	8.06654	8.37082
													323	11.5411	8.05893	8.36107
													324	11.5307	8.05136	8.35136
													325	11.5204	8.0438	8.34168
													326	11.5101	8.03628	8.33202
													327	11.4998	8.02877	8.3224
													328	11.4895	8.0213	8.31281
													329	11.4793	8.01384	8.30324
													330	11.4691	8.00642	8.29371
													331	11.4589	7.99902	8.28421
													332	11.4488	7.99164	8.27474
													333	11.4386	7.98429	8.2653
													334	11.4285	7.97697	8.25589
													335	11.4185	7.96967	8.24652
													336	11.4084	7.9624	8.23717
													337	11.3984	7.95515	8.22786
													338	11.3884	7.94793	8.21858
													339	11.3785	7.94074	8.20933
													340	11.3685	7.93357	8.20012
													341	11.3586	7.92643	8.19094
													342	11.3488	7.91931	8.18179
													343	11.3389	7.91222	8.17268
													344	11.3291	7.90516	8.1636
													345	11.3194	7.89813	8.15455
													346	11.3096	7.89112	8.14554
													347	11.2999	7.88413	8.13656
													348	11.2902	7.87718	8.12762
													349	11.2806	7.87025	8.1187
													350	11.271	7.86334	8.10983
													351	11.2614	7.85647	8.10098
													352	11.2518	7.84962	8.09218
													353	11.2423	7.8428	8.0834
													354	11.2328	7.836	8.07466
													355	11.2234	7.82923	8.06596
													356	11.2139	7.82249	8.05729
													357	11.2046	7.81577	8.04865
													358	11.1952	7.80908	8.04005
													359	11.1859	7.80241	8.03149
													360	11.1766	7.79577	8.02296
													361	11.1674	7.78916	8.01446
													362	11.1582	7.78258	8.006
													363	11.149	7.77602	7.99757
													364	11.1398	7.76949	7.98918
													365	11.1307	7.76298	7.98083
													366	11.1217	7.7565	7.9725
													367	11.1126	7.75005	7.96422
													368	11.1036	7.74362	7.95597
													369	11.0947	7.73722	7.94775
													370	11.0857	7.73084	7.93957
													371	11.0769	7.72449	7.93142
													372	11.068	7.71817	7.92331
													373	11.0592	7.71187	7.91523
													374	11.0504	7.70559	7.90719
													375	11.0417	7.69935	7.89918
													376	11.0329	7.69313	7.89121
													377	11.0243	7.68693	7.88327
													378	11.0156	7.68076	7.87536
													379	11.007	7.67461	7.86749
													380	10.9985	7.66849	7.85966
													381	10.99	7.66239	7.85185
													382	10.9815	7.65632	7.84409
													383	10.973	7.65028	7.83635
													384	10.9646	7.64426	7.82865
													385	10.9562	7.63826	7.82099
													386	10.9479	7.63229	7.81335
													387	10.9396	7.62634	7.80575
													388	10.9313	7.62041	7.79819
													389	10.9231	7.61451	7.79066
													390	10.9149	7.60864	7.78315
													391	10.9068	7.60279	7.77569
													392	10.8987	7.59696	7.76825
													393	10.8906	7.59116	7.76085
													394	10.8825	7.58538	7.75349
													395	10.8745	7.57962	7.74615
													396	10.8666	7.57389	7.73885
													397	10.8586	7.56818	7.73158
													398	10.8507	7.56249	7.72433
													399	10.8429	7.55683	7.71713
													400	10.8351	7.55119	7.70995
													401	10.8273	7.54557	7.70281
													402	10.8195	7.53997	7.69569
													403	10.8118	7.5344	7.68861
													404	10.8042	7.52885	7.68156
													405	10.7965	7.52332	7.67454
													406	10.7889	7.51782	7.66755
													407	10.7814	7.51234	7.66059
													408	10.7739	7.50687	7.65366
													409	10.7664	7.50144	7.64677
													410	10.7589	7.49602	7.6399
													411	10.7515	7.49062	7.63306
													412	10.7441	7.48525	7.62625
													413	10.7368	7.4799	7.61947
													414	10.7295	7.47457	7.61272
													415	10.7222	7.46926	7.606
													416	10.715	7.46397	7.59931
													417	10.7078	7.4587	7.59264
													418	10.7006	7.45346	7.58601
													419	10.6935	7.44823	7.5794
													420	10.6864	7.44303	7.57282
													421	10.6793	7.43785	7.56627
													422	10.6723	7.43268	7.55975
													423	10.6653	7.42754	7.55325
													424	10.6584	7.42242	7.54679
													425	10.6515	7.41732	7.54035
													426	10.6446	7.41223	7.53393
													427	10.6377	7.40717	7.52755
													428	10.6309	7.40213	7.52119
													429	10.6242	7.39711	7.51485
													430	10.6174	7.39211	7.50855
													431	10.6107	7.38713	7.50227
													432	10.604	7.38216	7.49601
													433	10.5974	7.37722	7.48979
													434	10.5908	7.3723	7.48358
													435	10.5842	7.36739	7.47741
													436	10.5777	7.36251	7.47125
													437	10.5712	7.35764	7.46513
													438	10.5647	7.3528	7.45903
													439	10.5582	7.34797	7.45295
													440	10.5518	7.34316	7.4469
													441	10.5455	7.33837	7.44087
													442	10.5391	7.3336	7.43487
													443	10.5328	7.32885	7.42889
													444	10.5265	7.32412	7.42293
													445	10.5203	7.31941	7.417
													446	10.5141	7.31471	7.4111
													447	10.5079	7.31004	7.40522
													448	10.5018	7.30538	7.39935
													449	10.4956	7.30074	7.39352
													450	10.4896	7.29612	7.38771
													451	10.4835	7.29152	7.38192
													452	10.4775	7.28693	7.37615
													453	10.4715	7.28237	7.37041
													454	10.4655	7.27782	7.36469
													455	10.4596	7.27329	7.35899
													456	10.4537	7.26878	7.35331
													457	10.4478	7.26429	7.34766
													458	10.442	7.25982	7.34203
													459	10.4362	7.25536	7.33642
													460	10.4304	7.25092	7.33083
													461	10.4247	7.2465	7.32526
													462	10.419	7.2421	7.31972
													463	10.4133	7.23772	7.3142
													464	10.4076	7.23335	7.3087
													465	10.402	7.229	7.30322
													466	10.3964	7.22467	7.29776
													467	10.3909	7.22036	7.29232
													468	10.3853	7.21607	7.28691
													469	10.3798	7.21179	7.28152
													470	10.3743	7.20753	7.27614
													471	10.3689	7.20329	7.27079
													472	10.3635	7.19907	7.26546
													473	10.3581	7.19486	7.26015
													474	10.3527	7.19068	7.25486
													475	10.3474	7.18651	7.24959
													476	10.3421	7.18236	7.24434
													477	10.3368	7.17822	7.23911
													478	10.3315	7.17411	7.2339
													479	10.3263	7.17001	7.22872
													480	10.3211	7.16593	7.22355
													481	10.316	7.16187	7.2184
													482	10.3108	7.15782	7.21327
													483	10.3057	7.1538	7.20816
													484	10.3006	7.14979	7.20308
													485	10.2956	7.1458	7.19801
													486	10.2905	7.14182	7.19296
													487	10.2855	7.13787	7.18793
													488	10.2806	7.13393	7.18292
													489	10.2756	7.13001	7.17794
													490	10.2707	7.12611	7.17297
													491	10.2658	7.12223	7.16802
													492	10.2609	7.11836	7.16309
													493	10.2561	7.11452	7.15818
													494	10.2513	7.11069	7.15329
													495	10.2465	7.10687	7.14841
													496	10.2417	7.10308	7.14356
													497	10.237	7.09931	7.13873
													498	10.2323	7.09555	7.13391
													499	10.2276	7.09181	7.12912
													500	10.2229	7.08809	7.12434
													501	10.2183	7.08439	7.11959
													502	10.2137	7.0807	7.11485
													503	10.2091	7.07703	7.11013
													504	10.2045	7.07338	7.10543
													505	10.2	7.06975	7.10075
													506	10.1955	7.06614	7.09609
													507	10.191	7.06255	7.09145
													508	10.1865	7.05897	7.08683
													509	10.1821	7.05541	7.08222
													510	10.1777	7.05187	7.07763
													511	10.1733	7.04835	7.07307
													512	10.169	7.04485	7.06852
													513	10.1646	7.04136	7.06399
													514	10.1603	7.0379	7.05948
													515	10.156	7.03445	7.05499
													516	10.1518	7.03102	7.05051
													517	10.1475	7.02761	7.04606
													518	10.1433	7.02422	7.04162
													519	10.1391	7.02084	7.03721
													520	10.1349	7.01749	7.03281
													521	10.1308	7.01415	7.02843
													522	10.1267	7.01083	7.02407
													523	10.1226	7.00753	7.01973
													524	10.1185	7.00425	7.0154
													525	10.1145	7.00098	7.0111
													526	10.1104	6.99774	7.00681
													527	10.1064	6.99451	7.00254
													528	10.1024	6.9913	6.99829
													529	10.0985	6.98811	6.99406
													530	10.0946	6.98494	6.98985
													531	10.0906	6.98179	6.98565
													532	10.0868	6.97865	6.98148
													533	10.0829	6.97554	6.97732
													534	10.079	6.97244	6.97318
													535	10.0752	6.96936	6.96906
													536	10.0714	6.9663	6.96496
													537	10.0676	6.96326	6.96087
													538	10.0639	6.96024	6.95681
													539	10.0602	6.95724	6.95276
													540	10.0564	6.95425	6.94874
													541	10.0528	6.95128	6.94473
													542	10.0491	6.94834	6.94074
													543	10.0455	6.94541	6.93676
													544	10.0418	6.9425	6.93281
													545	10.0382	6.9396	6.92887
													546	10.0346	6.93673	6.92496
													547	10.0311	6.93387	6.92106
													548	10.0276	6.93104	6.91718
													549	10.024	6.92822	6.91332
													550	10.0205	6.92542	6.90947
													551	10.0171	6.92264	6.90565
													552	10.0136	6.91987	6.90184
													553	10.0102	6.91713	6.89806
													554	10.0068	6.9144	6.89429
													555	10.0034	6.91169	6.89054
													556	10	6.909	6.8868
													557	9.99668	6.90633	6.88309
													558	9.99336	6.90368	6.8794
													559	9.99005	6.90105	6.87572
													560	9.98677	6.89843	6.87206
													561	9.9835	6.89583	6.86842
													562	9.98026	6.89325	6.8648
													563	9.97703	6.89069	6.8612
													564	9.97383	6.88815	6.85762
													565	9.97064	6.88562	6.85405
													566	9.96748	6.88312	6.85051
													567	9.96434	6.88063	6.84698
													568	9.96121	6.87816	6.84347
													569	9.95811	6.87571	6.83998
													570	9.95502	6.87327	6.83651
													571	9.95196	6.87085	6.83305
													572	9.94891	6.86845	6.82962
													573	9.94589	6.86607	6.8262
													574	9.94288	6.86371	6.82281
													575	9.93989	6.86137	6.81943
													576	9.93692	6.85904	6.81607
													577	9.93398	6.85673	6.81273
													578	9.93105	6.85443	6.80941
													579	9.92813	6.85216	6.8061
													580	9.92524	6.8499	6.80282
													581	9.92237	6.84766	6.79955
													582	9.91952	6.84544	6.79631
													583	9.91668	6.84323	6.79308
													584	9.91386	6.84105	6.78987
													585	9.91107	6.83888	6.78668
													586	9.90829	6.83672	6.78351
													587	9.90553	6.83459	6.78035
													588	9.90278	6.83247	6.77722
													589	9.90006	6.83036	6.7741
													590	9.89735	6.82828	6.77101
													591	9.89466	6.82621	6.76793
													592	9.89199	6.82416	6.76487
													593	9.88934	6.82212	6.76183
													594	9.88671	6.8201	6.75881
													595	9.88409	6.8181	6.75581
													596	9.88149	6.81612	6.75283
													597	9.87891	6.81415	6.74986
													598	9.87635	6.8122	6.74692
													599	9.8738	6.81026	6.74399
													600	9.87127	6.80834	6.74109
													601	9.86876	6.80644	6.7382
													602	9.86627	6.80455	6.73533
													603	9.86379	6.80268	6.73248
													604	9.86133	6.80082	6.72966
													605	9.85889	6.79898	6.72684
													606	9.85646	6.79716	6.72405
													607	9.85406	6.79535	6.72128
													608	9.85166	6.79356	6.71853
													609	9.84929	6.79178	6.71579
													610	9.84693	6.79002	6.71308
													611	9.84459	6.78827	6.71038
													612	9.84226	6.78654	6.70771
													613	9.83996	6.78483	6.70505
													614	9.83766	6.78313	6.70241
													615	9.83539	6.78144	6.69979
													616	9.83313	6.77977	6.6972
													617	9.83089	6.77811	6.69462
													618	9.82866	6.77647	6.69206
													619	9.82645	6.77485	6.68952
													620	9.82425	6.77324	6.68699
													621	9.82207	6.77164	6.68449
													622	9.81991	6.77006	6.68201
													623	9.81776	6.76849	6.67955
													624	9.81563	6.76694	6.6771
													625	9.81351	6.76539	6.67468
													626	9.81141	6.76387	6.67227
													627	9.80932	6.76236	6.66988
													628	9.80725	6.76086	6.66752
													629	9.8052	6.75938	6.66517
													630	9.80316	6.75791	6.66284
													631	9.80113	6.75645	6.66053
													632	9.79913	6.75501	6.65824
													633	9.79713	6.75358	6.65597
													634	9.79515	6.75216	6.65372
													635	9.79318	6.75076	6.65149
													636	9.79123	6.74937	6.64928
													637	9.7893	6.74799	6.64709
													638	9.78738	6.74663	6.64491
													639	9.78547	6.74528	6.64276
													640	9.78358	6.74394	6.64062
													641	9.7817	6.74262	6.6385
													642	9.77984	6.7413	6.63641
													643	9.77799	6.74001	6.63433
													644	9.77615	6.73872	6.63227
													645	9.77433	6.73744	6.63023
													646	9.77252	6.73618	6.62821
													647	9.77073	6.73493	6.6262
													648	9.76895	6.73369	6.62422
													649	9.76719	6.73247	6.62225
													650	9.76544	6.73125	6.62031
													651	9.7637	6.73005	6.61838
													652	9.76197	6.72886	6.61647
													653	9.76026	6.72768	6.61458
													654	9.75857	6.72651	6.61271
													655	9.75688	6.72535	6.61085
													656	9.75521	6.72421	6.60902
													657	9.75355	6.72307	6.6072
													658	9.75191	6.72195	6.6054
													659	9.75028	6.72084	6.60362
													660	9.74866	6.71974	6.60186
													661	9.74705	6.71865	6.60012
													662	9.74546	6.71757	6.59839
													663	9.74388	6.7165	6.59668
													664	9.74231	6.71544	6.59499
													665	9.74076	6.7144	6.59332
													666	9.73922	6.71336	6.59167
													667	9.73769	6.71234	6.59003
													668	9.73617	6.71132	6.58841
													669	9.73467	6.71031	6.58681
													670	9.73318	6.70932	6.58522
													671	9.7317	6.70833	6.58366
													672	9.73023	6.70735	6.58211
													673	9.72878	6.70639	6.58057
													674	9.72733	6.70543	6.57906
													675	9.7259	6.70449	6.57756
													676	9.72448	6.70355	6.57608
													677	9.72307	6.70262	6.57461
													678	9.72168	6.7017	6.57316
													679	9.72029	6.70079	6.57173
													680	9.71892	6.69989	6.57031
													681	9.71756	6.699	6.56891
													682	9.71621	6.69812	6.56753
													683	9.71487	6.69725	6.56616
													684	9.71354	6.69638	6.56481
													685	9.71223	6.69553	6.56347
													686	9.71092	6.69468	6.56215
													687	9.70963	6.69384	6.56085
													688	9.70834	6.69301	6.55956
													689	9.70707	6.69219	6.55829
													690	9.70581	6.69138	6.55703
													691	9.70456	6.69057	6.55579
													692	9.70332	6.68978	6.55456
													693	9.70209	6.68899	6.55335
													694	9.70087	6.68821	6.55215
													695	9.69966	6.68743	6.55096
													696	9.69846	6.68667	6.5498
													697	9.69728	6.68591	6.54864
													698	9.6961	6.68516	6.5475
													699	9.69493	6.68442	6.54638
													700	9.69378	6.68369	6.54526
													701	9.69263	6.68296	6.54417
													702	9.69149	6.68224	6.54308
													703	9.69036	6.68153	6.54201
													704	9.68925	6.68082	6.54095
													705	9.68814	6.68013	6.53991
													706	9.68704	6.67943	6.53888
													707	9.68595	6.67875	6.53786
													708	9.68487	6.67807	6.53686
													709	9.6838	6.6774	6.53586
													710	9.68275	6.67674	6.53489
													711	9.68169	6.67608	6.53392
													712	9.68065	6.67544	6.53296
													713	9.67962	6.67479	6.53202
													714	9.6786	6.67415	6.53109
													715	9.67758	6.67352	6.53017
													716	9.67658	6.6729	6.52927
													717	9.67558	6.67228	6.52837
													718	9.6746	6.67167	6.52749
													719	9.67362	6.67106	6.52662
													720	9.67265	6.67047	6.52576
													721	9.67169	6.66987	6.52491
													722	9.67073	6.66928	6.52407
													723	9.66979	6.6687	6.52324
													724	9.66885	6.66813	6.52242
													725	9.66793	6.66756	6.52161
													726	9.66701	6.66699	6.52082
													727	9.6661	6.66643	6.52003
													728	9.66519	6.66588	6.51926
													729	9.6643	6.66533	6.51849
													730	9.66341	6.66479	6.51773
													731	9.66253	6.66425	6.51699
													732	9.66166	6.66372	6.51625
													733	9.6608	6.66319	6.51552
													734	9.65995	6.66267	6.5148
													735	9.6591	6.66216	6.51409
													736	9.65826	6.66164	6.51339
													737	9.65743	6.66114	6.5127
													738	9.6566	6.66064	6.51202
													739	9.65578	6.66014	6.51135
													740	9.65498	6.65965	6.51068
													741	9.65417	6.65916	6.51002
													742	9.65338	6.65868	6.50937
													743	9.65259	6.6582	6.50873
													744	9.65181	6.65773	6.5081
													745	9.65104	6.65726	6.50747
													746	9.65027	6.65679	6.50686
													747	9.64951	6.65633	6.50625
													748	9.64875	6.65588	6.50565
													749	9.64801	6.65542	6.50505
													750	9.64727	6.65498	6.50446
													751	9.64654	6.65453	6.50388
													752	9.64581	6.65409	6.50331
													753	9.64509	6.65366	6.50274
													754	9.64438	6.65323	6.50218
													755	9.64367	6.6528	6.50163
													756	9.64297	6.65238	6.50108
													757	9.64227	6.65196	6.50055
													758	9.64159	6.65154	6.50001
													759	9.6409	6.65113	6.49948
													760	9.64023	6.65072	6.49896
													761	9.63956	6.65032	6.49845
													762	9.63889	6.64992	6.49794
													763	9.63824	6.64952	6.49744
													764	9.63758	6.64912	6.49694
													765	9.63694	6.64873	6.49645
													766	9.6363	6.64835	6.49596
													767	9.63566	6.64796	6.49548
													768	9.63503	6.64758	6.49501
													769	9.63441	6.6472	6.49454
													770	9.63379	6.64683	6.49407
													771	9.63317	6.64646	6.49361
													772	9.63256	6.64609	6.49316
													773	9.63196	6.64573	6.49271
													774	9.63136	6.64536	6.49226
													775	9.63077	6.64501	6.49182
													776	9.63018	6.64465	6.49139
													777	9.6296	6.6443	6.49096
													778	9.62902	6.64395	6.49053
													779	9.62845	6.6436	6.49011
													780	9.62788	6.64325	6.48969
													781	9.62732	6.64291	6.48928
													782	9.62676	6.64257	6.48887
													783	9.62621	6.64224	6.48846
													784	9.62566	6.6419	6.48806
													785	9.62511	6.64157	6.48766
													786	9.62457	6.64124	6.48727
													787	9.62403	6.64091	6.48688
													788	9.6235	6.64059	6.4865
													789	9.62298	6.64027	6.48611
													790	9.62245	6.63995	6.48574
													791	9.62194	6.63963	6.48536
													792	9.62142	6.63932	6.48499
													793	9.62091	6.639	6.48462
													794	9.6204	6.63869	6.48426
													795	9.6199	6.63839	6.4839
													796	9.6194	6.63808	6.48354
													797	9.61891	6.63778	6.48318
													798	9.61842	6.63747	6.48283
													799	9.61793	6.63717	6.48248
													800	9.61745	6.63687	6.48214
													801	9.61697	6.63658	6.48179
													802	9.61649	6.63628	6.48145
													803	9.61602	6.63599	6.48111
													804	9.61555	6.6357	6.48078
													805	9.61509	6.63541	6.48045
													806	9.61463	6.63513	6.48012
													807	9.61417	6.63484	6.47979
													808	9.61371	6.63456	6.47947
													809	9.61326	6.63427	6.47915
													810	9.61281	6.63399	6.47883
													811	9.61237	6.63371	6.47851
													812	9.61192	6.63344	6.4782
													813	9.61149	6.63316	6.47788
													814	9.61105	6.63289	6.47757
													815	9.61062	6.63262	6.47727
													816	9.61019	6.63234	6.47696
													817	9.60976	6.63207	6.47666
													818	9.60934	6.6318	6.47635
													819	9.60891	6.63154	6.47605
													820	9.6085	6.63127	6.47576
													821	9.60808	6.63101	6.47546
													822	9.60767	6.63074	6.47517
													823	9.60726	6.63048	6.47487
													824	9.60685	6.63022	6.47459
													825	9.60644	6.62996	6.4743
													826	9.60604	6.6297	6.47401
													827	9.60564	6.62944	6.47372
													828	9.60524	6.62918	6.47344
													829	9.60484	6.62893	6.47316
													830	9.60445	6.62867	6.47288
													831	9.60406	6.62842	6.4726
													832	9.60367	6.62816	6.47232
													833	9.60328	6.62791	6.47204
													834	9.6029	6.62766	6.47177
													835	9.60251	6.62741	6.4715
													836	9.60213	6.62716	6.47122
													837	9.60175	6.62691	6.47095
													838	9.60138	6.62666	6.47068
													839	9.601	6.62641	6.47042
													840	9.60063	6.62616	6.47015
													841	9.60026	6.62591	6.46988
													842	9.59989	6.62567	6.46962
													843	9.59952	6.62542	6.46935
													844	9.59915	6.62518	6.46909
													845	9.59878	6.62493	6.46882
													846	9.59842	6.62469	6.46856
													847	9.59806	6.62444	6.4683
													848	9.5977	6.6242	6.46804
													849	9.59734	6.62395	6.46778
													850	9.59698	6.62371	6.46753
													851	9.59662	6.62347	6.46727
													852	9.59627	6.62323	6.46701
													853	9.59592	6.62298	6.46675
													854	9.59556	6.62274	6.4665
													855	9.59521	6.6225	6.46624
													856	9.59486	6.62226	6.46599
													857	9.59451	6.62202	6.46573
													858	9.59417	6.62178	6.46548
													859	9.59382	6.62153	6.46523
													860	9.59347	6.62129	6.46497
													861	9.59313	6.62105	6.46472
													862	9.59278	6.62081	6.46447
													863	9.59244	6.62057	6.46422
													864	9.5921	6.62033	6.46396
													865	9.59176	6.62009	6.46371
													866	9.59142	6.61984	6.46346
													867	9.59108	6.6196	6.46321
													868	9.59074	6.61936	6.46296
													869	9.5904	6.61912	6.4627
													870	9.59006	6.61888	6.46245
													871	9.58973	6.61863	6.4622
													872	9.58939	6.61839	6.46195
													873	9.58906	6.61815	6.4617
													874	9.58872	6.6179	6.46145
													875	9.58839	6.61766	6.4612
													876	9.58805	6.61741	6.46094
													877	9.58772	6.61717	6.46069
													878	9.58739	6.61692	6.46044
													879	9.58705	6.61668	6.46019
													880	9.58672	6.61643	6.45993
													881	9.58639	6.61618	6.45968
													882	9.58606	6.61593	6.45942
													883	9.58573	6.61569	6.45917
													884	9.5854	6.61544	6.45892
													885	9.58507	6.61519	6.45866
													886	9.58473	6.61494	6.4584
													887	9.5844	6.61469	6.45815
													888	9.58407	6.61444	6.45789
													889	9.58374	6.61418	6.45763
													890	9.58341	6.61393	6.45737
													891	9.58308	6.61367	6.45711
													892	9.58275	6.61342	6.45685
													893	9.58242	6.61316	6.45659
													894	9.58209	6.61291	6.45633
													895	9.58176	6.61265	6.45607
													896	9.58143	6.61239	6.4558
													897	9.58109	6.61213	6.45554
													898	9.58076	6.61187	6.45527
													899	9.58043	6.61161	6.45501
													900	9.5801	6.61135	6.45474
													901	9.57977	6.61108	6.45447
													902	9.57943	6.61082	6.4542
													903	9.5791	6.61055	6.45393
													904	9.57877	6.61028	6.45366
													905	9.57843	6.61001	6.45339
													906	9.57809	6.60975	6.45311
													907	9.57776	6.60947	6.45284
													908	9.57742	6.6092	6.45256
													909	9.57709	6.60893	6.45228
													910	9.57675	6.60865	6.452
													911	9.57641	6.60838	6.45172
													912	9.57607	6.6081	6.45144
													913	9.57573	6.60782	6.45116
													914	9.57539	6.60754	6.45087
													915	9.57505	6.60726	6.45058
													916	9.57471	6.60698	6.4503
													917	9.57437	6.60669	6.45001
													918	9.57402	6.60641	6.44972
													919	9.57368	6.60612	6.44942
													920	9.57333	6.60583	6.44913
													921	9.57298	6.60554	6.44883
													922	9.57264	6.60525	6.44853
													923	9.57229	6.60495	6.44824
													924	9.57193	6.60466	6.44794
													925	9.57158	6.60436	6.44763
													926	9.57123	6.60406	6.44733
													927	9.57088	6.60376	6.44702
													928	9.57052	6.60346	6.44671
													929	9.57016	6.60316	6.4464
													930	9.56981	6.60285	6.44609
													931	9.56945	6.60254	6.44578
													932	9.56909	6.60224	6.44546
													933	9.56873	6.60192	6.44515
													934	9.56836	6.60161	6.44482
													935	9.568	6.6013	6.4445
													936	9.56763	6.60098	6.44418
													937	9.56726	6.60066	6.44385
													938	9.56689	6.60034	6.44353
													939	9.56652	6.60002	6.4432
													940	9.56615	6.5997	6.44287
													941	9.56577	6.59937	6.44253
													942	9.5654	6.59904	6.44219
													943	9.56502	6.59871	6.44186
													944	9.56464	6.59838	6.44152
													945	9.56426	6.59805	6.44118
													946	9.56387	6.59771	6.44083
													947	9.56349	6.59738	6.44048
													948	9.5631	6.59703	6.44013
													949	9.56271	6.59669	6.43978
													950	9.56232	6.59635	6.43943
													951	9.56193	6.596	6.43907
													952	9.56153	6.59565	6.43871
													953	9.56114	6.5953	6.43835
													954	9.56074	6.59495	6.43799
													955	9.56034	6.5946	6.43762
													956	9.55993	6.59424	6.43726
													957	9.55953	6.59388	6.43689
													958	9.55912	6.59352	6.43651
													959	9.55871	6.59316	6.43614
													960	9.55829	6.59279	6.43576
													961	9.55788	6.59243	6.43538
													962	9.55746	6.59206	6.435
													963	9.55704	6.59168	6.43462
													964	9.55662	6.59131	6.43423
													965	9.55619	6.59093	6.43384
													966	9.55577	6.59055	6.43345
													967	9.55534	6.59017	6.43305
													968	9.5549	6.58979	6.43266
													969	9.55447	6.5894	6.43226
													970	9.55403	6.58901	6.43185
													971	9.55359	6.58862	6.43145
													972	9.55315	6.58823	6.43104
													973	9.5527	6.58783	6.43063
													974	9.55225	6.58744	6.43022
													975	9.5518	6.58704	6.42981
													976	9.55135	6.58663	6.42939
													977	9.55089	6.58623	6.42897
													978	9.55043	6.58582	6.42855
													979	9.54996	6.58541	6.42812
													980	9.5495	6.585	6.42769
													981	9.54903	6.58459	6.42726
													982	9.54856	6.58417	6.42683
													983	9.54808	6.58375	6.4264
													984	9.5476	6.58333	6.42596
													985	9.54712	6.5829	6.42552
													986	9.54663	6.58248	6.42507
													987	9.54614	6.58205	6.42463
													988	9.54565	6.58162	6.42418
													989	9.54516	6.58118	6.42373
													990	9.54466	6.58075	6.42328
													991	9.54415	6.58031	6.42282
													992	9.54365	6.57987	6.42236
													993	9.54314	6.57942	6.4219
													994	9.54263	6.57898	6.42143
													995	9.54211	6.57853	6.42097
													996	9.54159	6.57808	6.4205
													997	9.54107	6.57763	6.42003
													998	9.54054	6.57717	6.41955
													999	9.54001	6.57671	6.41908
													1000	9.53947	6.57625	6.4186
													1001	9.53894	6.57579	6.41811
													1002	9.53839	6.57532	6.41763
													1003	9.53785	6.57485	6.41714
													1004	9.5373	6.57438	6.41665
													1005	9.53674	6.57391	6.41616
													1006	9.53619	6.57344	6.41566
													1007	9.53562	6.57296	6.41517
													1008	9.53506	6.57248	6.41467
													1009	9.53449	6.572	6.41416
													1010	9.53392	6.57151	6.41366
													1011	9.53334	6.57102	6.41315
													1012	9.53276	6.57053	6.41264
													1013	9.53217	6.57004	6.41212
													1014	9.53158	6.56954	6.41161
													1015	9.53099	6.56905	6.41109
													1016	9.53039	6.56855	6.41057
													1017	9.52978	6.56805	6.41005
													1018	9.52918	6.56754	6.40952
													1019	9.52857	6.56703	6.40899
													1020	9.52795	6.56653	6.40846
													1021	9.52733	6.56601	6.40793
													1022	9.52671	6.5655	6.40739
													1023	9.52608	6.56498	6.40685
													1024	9.52544	6.56446	6.40631
													1025	9.52481	6.56394	6.40577
													1026	9.52416	6.56342	6.40522
													1027	9.52351	6.56289	6.40467
													1028	9.52286	6.56236	6.40412
													1029	9.52221	6.56183	6.40357
													1030	9.52154	6.5613	6.40301
													1031	9.52088	6.56076	6.40245
													1032	9.52021	6.56023	6.40189
													1033	9.51953	6.55969	6.40133
													1034	9.51885	6.55914	6.40076
													1035	9.51817	6.5586	6.4002
													1036	9.51748	6.55805	6.39963
													1037	9.51679	6.5575	6.39905
													1038	9.51609	6.55695	6.39848
													1039	9.51538	6.5564	6.3979
													1040	9.51467	6.55584	6.39732
													1041	9.51396	6.55528	6.39674
													1042	9.51324	6.55472	6.39615
													1043	9.51252	6.55416	6.39556
													1044	9.51179	6.55359	6.39497
													1045	9.51105	6.55302	6.39438
													1046	9.51031	6.55245	6.39379
													1047	9.50957	6.55188	6.39319
													1048	9.50882	6.55131	6.39259
													1049	9.50806	6.55073	6.39199
													1050	9.5073	6.55015	6.39139
													1051	9.50654	6.54957	6.39078
													1052	9.50577	6.54899	6.39017
													1053	9.50499	6.5484	6.38956
													1054	9.50421	6.54781	6.38895
													1055	9.50342	6.54722	6.38833
													1056	9.50263	6.54663	6.38772
													1057	9.50183	6.54604	6.3871
													1058	9.50103	6.54544	6.38648
													1059	9.50022	6.54484	6.38585
													1060	9.49941	6.54424	6.38523
													1061	9.49859	6.54364	6.3846
													1062	9.49777	6.54303	6.38396
													1063	9.49694	6.54243	6.38333
													1064	9.4961	6.54182	6.3827
													1065	9.49526	6.5412	6.38206
													1066	9.49441	6.54059	6.38142
													1067	9.49356	6.53998	6.38078
													1068	9.4927	6.53936	6.38013
													1069	9.49184	6.53874	6.37949
													1070	9.49097	6.53812	6.37884
													1071	9.4901	6.53749	6.37819
													1072	9.48922	6.53687	6.37753
													1073	9.48833	6.53624	6.37688
													1074	9.48744	6.53561	6.37622
													1075	9.48654	6.53498	6.37556
													1076	9.48564	6.53434	6.3749
													1077	9.48473	6.53371	6.37423
													1078	9.48382	6.53307	6.37357
													1079	9.4829	6.53243	6.3729
													1080	9.48197	6.53179	6.37223
													1081	9.48104	6.53114	6.37156
													1082	9.4801	6.5305	6.37088
													1083	9.47916	6.52985	6.37021
													1084	9.47821	6.5292	6.36953
													1085	9.47726	6.52855	6.36885
													1086	9.4763	6.52789	6.36816
													1087	9.47533	6.52724	6.36747
													1088	9.47436	6.52658	6.36679
													1089	9.47338	6.52592	6.3661
													1090	9.4724	6.52525	6.3654
													1091	9.47141	6.52459	6.36471
													1092	9.47041	6.52392	6.36401
													1093	9.46941	6.52326	6.36332
													1094	9.4684	6.52259	6.36261
													1095	9.46739	6.52191	6.36191
													1096	9.46637	6.52124	6.36121
													1097	9.46534	6.52056	6.3605
													1098	9.46431	6.51989	6.35979
													1099	9.46327	6.51921	6.35908
													1100	9.46223	6.51852	6.35836
													1101	9.46118	6.51784	6.35765
													1102	9.46012	6.51715	6.35693
													1103	9.45906	6.51647	6.35621
													1104	9.458	6.51578	6.35549
													1105	9.45692	6.51509	6.35476
													1106	9.45585	6.51439	6.35404
													1107	9.45476	6.5137	6.35331
													1108	9.45367	6.513	6.35258
													1109	9.45257	6.5123	6.35184
													1110	9.45147	6.5116	6.35111
													1111	9.45036	6.51089	6.35037
													1112	9.44925	6.51019	6.34963
													1113	9.44813	6.50948	6.34889
													1114	9.447	6.50877	6.34814
													1115	9.44587	6.50806	6.3474
													1116	9.44473	6.50735	6.34665
													1117	9.44359	6.50663	6.3459
													1118	9.44244	6.50592	6.34515
													1119	9.44128	6.5052	6.34439
													1120	9.44012	6.50448	6.34364
													1121	9.43895	6.50375	6.34288
													1122	9.43778	6.50303	6.34211
													1123	9.4366	6.5023	6.34135
													1124	9.43542	6.50157	6.34059
													1125	9.43423	6.50084	6.33982
													1126	9.43303	6.50011	6.33905
													1127	9.43183	6.49938	6.33828
													1128	9.43062	6.49864	6.3375
													1129	9.42941	6.4979	6.33673
													1130	9.42819	6.49716	6.33595
													1131	9.42696	6.49642	6.33517
													1132	9.42573	6.49568	6.33438
													1133	9.42449	6.49493	6.3336
													1134	9.42325	6.49418	6.33281
													1135	9.422	6.49343	6.33202
													1136	9.42075	6.49268	6.33123
													1137	9.41949	6.49192	6.33044
													1138	9.41822	6.49117	6.32965
													1139	9.41695	6.49041	6.32885
													1140	9.41568	6.48965	6.32805
													1141	9.4144	6.48889	6.32725
													1142	9.41311	6.48813	6.32644
													1143	9.41182	6.48736	6.32564
													1144	9.41052	6.48659	6.32483
													1145	9.40921	6.48582	6.32402
													1146	9.4079	6.48505	6.32321
													1147	9.40659	6.48428	6.3224
													1148	9.40527	6.4835	6.32158
													1149	9.40395	6.48273	6.32076
													1150	9.40262	6.48195	6.31995
													1151	9.40128	6.48117	6.31913
													1152	9.39994	6.48039	6.3183
													1153	9.39859	6.4796	6.31748
													1154	9.39724	6.47882	6.31665
													1155	9.39589	6.47803	6.31583
													1156	9.39453	6.47724	6.315
													1157	9.39316	6.47645	6.31417
													1158	9.39179	6.47565	6.31333
													1159	9.39041	6.47486	6.3125
													1160	9.38903	6.47406	6.31166
													1161	9.38765	6.47326	6.31082
													1162	9.38626	6.47247	6.30998
													1163	9.38486	6.47166	6.30914
													1164	9.38346	6.47086	6.3083
													1165	9.38206	6.47006	6.30746
													1166	9.38065	6.46925	6.30661
													1167	9.37924	6.46844	6.30577
													1168	9.37782	6.46763	6.30492
													1169	9.3764	6.46683	6.30407
													1170	9.37497	6.46601	6.30322
													1171	9.37354	6.4652	6.30237
													1172	9.37211	6.46439	6.30152
													1173	9.37067	6.46357	6.30067
													1174	9.36923	6.46275	6.29981
													1175	9.36778	6.46194	6.29896
													1176	9.36633	6.46112	6.2981
													1177	9.36487	6.4603	6.29725
													1178	9.36341	6.45948	6.29639
													1179	9.36195	6.45865	6.29553
													1180	9.36049	6.45783	6.29467
													1181	9.35902	6.457	6.29381
													1182	9.35755	6.45618	6.29295
													1183	9.35607	6.45535	6.29209
													1184	9.35459	6.45453	6.29123
													1185	9.35311	6.4537	6.29037
													1186	9.35163	6.45287	6.28951
													1187	9.35014	6.45204	6.28865
													1188	9.34865	6.45121	6.28779
													1189	9.34716	6.45038	6.28693
													1190	9.34566	6.44955	6.28607
													1191	9.34417	6.44872	6.28521
													1192	9.34267	6.44789	6.28434
													1193	9.34116	6.44706	6.28348
													1194	9.33966	6.44622	6.28263
													1195	9.33815	6.44539	6.28177
													1196	9.33664	6.44456	6.28091
													1197	9.33513	6.44373	6.28005
													1198	9.33362	6.4429	6.2792
													1199	9.33211	6.44207	6.27834
													1200	9.33059	6.44123	6.27749
													1201	9.32908	6.4404	6.27664
													1202	9.32756	6.43957	6.27578
													1203	9.32604	6.43874	6.27494
													1204	9.32452	6.43792	6.27409
													1205	9.323	6.43709	6.27325
													1206	9.32148	6.43626	6.2724
													1207	9.31996	6.43544	6.27156
													1208	9.31844	6.43461	6.27072
													1209	9.31691	6.43379	6.26989
													1210	9.31539	6.43297	6.26905
													1211	9.31387	6.43215	6.26822
													1212	9.31235	6.43133	6.26739
													1213	9.31083	6.43051	6.26656
													1214	9.30931	6.4297	6.26574
													1215	9.30779	6.42889	6.26492
													1216	9.30627	6.42808	6.2641
													1217	9.30475	6.42727	6.26329
													1218	9.30323	6.42647	6.26248
													1219	9.30171	6.42566	6.26167
													1220	9.3002	6.42486	6.26087
													1221	9.29869	6.42407	6.26007
													1222	9.29718	6.42327	6.25927
													1223	9.29567	6.42248	6.25848
													1224	9.29417	6.42169	6.25769
													1225	9.29267	6.42091	6.25691
													1226	9.29117	6.42012	6.25613
													1227	9.28967	6.41935	6.25535
													1228	9.28818	6.41857	6.25458
													1229	9.28669	6.4178	6.25382
													1230	9.28521	6.41703	6.25306
													1231	9.28373	6.41627	6.2523
													1232	9.28225	6.41551	6.25155
													1233	9.28078	6.41475	6.2508
													1234	9.27931	6.414	6.25006
													1235	9.27785	6.41325	6.24932
													1236	9.27639	6.41251	6.24859
													1237	9.27494	6.41177	6.24787
													1238	9.2735	6.41103	6.24715
													1239	9.27205	6.4103	6.24643
													1240	9.27062	6.40958	6.24573
													1241	9.26919	6.40886	6.24504
													1242	9.26777	6.40814	6.24435
													1243	9.26635	6.40743	6.24368
													1244	9.26494	6.40672	6.24301
													1245	9.26354	6.40602	6.24235
													1246	9.26215	6.40533	6.2417
													1247	9.26076	6.40465	6.24106
													1248	9.25938	6.40398	6.24043
													1249	9.258	6.40331	6.23981
													1250	9.25664	6.40265	6.2392
													1251	9.25528	6.40201	6.23859
													1252	9.25393	6.40137	6.238
													1253	9.25259	6.40073	6.23741
													1254	9.25126	6.40011	6.23683
													1255	9.24994	6.3995	6.23626
													1256	9.24862	6.39889	6.2357
													1257	9.24732	6.3983	6.23515
													1258	9.24602	6.39771	6.23461
													1259	9.24473	6.39713	6.23408
													1260	9.24346	6.39656	6.23355
													1261	9.24219	6.39599	6.23304
													1262	9.24093	6.39544	6.23253
													1263	9.23968	6.39489	6.23203
													1264	9.23845	6.39436	6.23154
													1265	9.23722	6.39383	6.23106
													1266	9.23602	6.39331	6.23059
													1267	9.23483	6.3928	6.23013
													1268	9.23365	6.3923	6.22967
													1269	9.23249	6.3918	6.22922
													1270	9.23135	6.39132	6.22879
													1271	9.23023	6.39084	6.22836
													1272	9.22911	6.39037	6.22794
													1273	9.22802	6.38991	6.22753
													1274	9.22694	6.38946	6.22713
													1275	9.22587	6.38902	6.22673
													1276	9.22483	6.38858	6.22635
													1277	9.22379	6.38816	6.22597
													1278	9.22278	6.38774	6.2256
													1279	9.22177	6.38733	6.22524
													1280	9.22079	6.38693	6.22488
													1281	9.21982	6.38653	6.22454
													1282	9.21886	6.38615	6.22421
													1283	9.21793	6.38577	6.22388
													1284	9.217	6.3854	6.22356
													1285	9.21609	6.38504	6.22325
													1286	9.2152	6.38469	6.22294
													1287	9.21433	6.38435	6.22265
													1288	9.21346	6.38401	6.22236
													1289	9.21262	6.38368
													1290	9.21179	6.38336
													1291	9.21097	6.38305
													1292	9.21017	6.38275
													1293	9.20938	6.38245
													1294	9.20861	6.38216
													1295	9.20786	6.38188
													1296	9.20712
													1297	9.20639
													1298	9.20568
													1299	9.20499
													1300	9.20431
													1301	9.20364
													1302	9.20299
													1303	9.20235
													1304	9.20173
													1305	9.20112
													1306	9.20053
													1307	9.19994
													1308	9.19938
													1309	9.19883
													1310	9.19829
													1311	9.19777
													1312	9.19726
													1313	9.19676
													1314	9.19628
